# Supplementary material for: Population genetics of Plasmodium vivax with transmission decline and rebound in two endemic areas of Papua New Guinea
Source: Front Genet. 2026 Feb 3;16:1621920. doi: 10.3389/fgene.2025.1621920 (PMC12951784; doi:10.3389/fgene.2025.1621920)
Supplement: Supplementary file 1 [file Supplementaryfile1.xlsx]

## Sheet: Sheet1
Survey	Village	Genotype ID	Genotype
ESP2005	Jama	_001	GC-GACG-GAAGCGG-A-TTCA-A-AGGA-CAGTTGAAGGGTCTGCGATTTTAAT-G-C-T--GGCAGTACCACTACAT-TATGTGGC
ESP2005	Sengo	_002	GCTGGGA-GCAGCGC-AG-TCGGTGAGGA-TAGTTG---GA-----GGTTTAAGTAGAC--ATGGC---GCGAAAACG-TTAT-GGGC
ESP2005	Sengo	_003	ACCGGGA-GCAGCTCTAACCCAGTAAGGAGCAGT--AAGGGTCTATGGCCTAAG-GGA--GATCGCAGTACCAAAACATATCCGTGGT
ESP2005	Sengo	_004	ACTAGGGAGC---TCTAGTTCACTGGGGGGTTGTTGAAGGGTCTA-GGTTTTGGTAGGAGTATGCCAGTGCGACTACGTATATGGG--
ESP2005	Sengo	_005	GCTGGGA-GCAGCGC-AG-TCGGTGAGGA-TAGTTG---GA-----GGTTTAAGTGGAC--ATGGC---GCGAAAACG-TTAT-GGGC
ESP2005	Sengo	_006	ACCG-GA-GCAGC--CAATCC-----GGAG-TGT-TAAG--TG--CGATTTTGATAGGCGTA-GGCA-TATCACTC-ATATCTATG--
ESP2005	Sengo	_007	G-CA-GG--CGGC--TA---C-C---GGAG--GT-GAA----GC-TGATTT-GATGAGAGTACG-CA--ACCACT--AT-CATAGGGC
ESP2005	Sengo	_008	-CCGA-GA-CAGCG--C-TT--G-GAGGAGTAGTTGAAGGGTGTGTGGTTTAGGTAGGAGGATGGCAACGCCAAAACATATACAGGGT
ESP2005	Sengo	_009	GCTGAGA--C-GCTCCA-CTCA-TAGGGACTAGTGTAAA-ATGT-T-GTTC-GACAAAAC-GCGC-GGTATGAATATATATACA---C
ESP2005	Sengo	_010	G----CGA-AGGC-CTAACTC-CTGAGGAGTTTTGTGGGGGGCT-TGATTT-AATAAACCG--GGCGAC-CCACT-CAAT-ATGTGGT
ESP2005	Maiwi	_011	ACTG-G-GGCAGC-CC-GTTC-GA--GGGG-TGTGTGGGGGGCT-CGATCT-AA-GGGAG--CG-CGACACCACTCCGTATATGTGGC
ESP2005	Maiwi	_012	GCTGGGA-GCAGCGC-AG-TCGGTGAGGA-TAGTTG---GA-----GGTTTAAGCGAAC--ATGGC---GCGAAAACG-TTAT-GGGC
ESP2005	Maiwi	_013	G-TGGG-AGC-GCTGCAAC--ACAGAGAAGCAGTGGAAAGGTCTACGGTTTTGGTGAACGGACCCGAGTACCACTACATTTACGTGGC
ESP2005	Maiwi	_014	AC-AGGGA--GGCG-TAGTTCAGTG-GGAGTTGTTGAGAGATCTACGGTTT-GGCAGACGTACGGGGGTACCAAAA-GTTTAT-GG-C
ESP2005	Maiwi	_015	GCTGA-G--CAGCTGCAGTT--GA-AGGA-TTGTTGA-AGGT---T-ATTTAGATAAAAC-ACCCG-ATATCA--ATA-ATATGG--C
ESP2005	Maiwi	_016	AC-AAG--GAGAT-GCAATTTG--GACGGGTTGT-GGGG-A----T-GTCT-GGTAAAAGGA-GGG-G-ACCAAAATA-TTATAT-GC
ESP2005	Maiwi	_017	GCCG-GAA-C-GC-GTAACTCAGTA-GGAG--TTG-GAG-A-CTATG-TCTT-GC-A-AGG--GGC-GCGTGA--CCATTTCTAG-AT
ESP2005	Maiwi	_018	AC-A-G-AGCAGC---CG--CG-TG-GGGG-TTTGGAAAGATCTGTTAT-TAAATAGGA-G-CGCC-G-ACCAAACCA-ATATAG-GC
ESP2005	Maiwi	_019	A-T----GGC-GCT---A----G-AAGAG-TTT-GGAAGAAGCTGTTGCCTTAGCGG-AGTATCG-AATG-GAATACG-AC---TGAC
ESP2005	Maiwi	_020	G-TAGGGAGCGGCTGTC-TC-AGTA-GAGCCAGT-GAGGAAGGCACTATTCA-ACAGG-GT-TCCCAGCG-GGAT--GAATATGTG-C
ESP2005	Maiwi	_021	ACTGGGGAGCGGCTGT---T--C--AGGACCATTGTAAAG-GGC-CGGCCTTAG-G-AAGT-CCGCA-TACCAAAC--AATCTGTGGC
ESP2005	Maiwi	_022	ACTG-GAA-C-GCTCCAGTTCACTGGCGACTTTCGGAGAAAGGTGTT-CCCTGGCGAAAGGA-CG-G-CA-GA-TACAAATATGTTGT
ESP2005	Maiwi	_023	GATGA-AGGCGGC-C-AATTCG-TAAGGGGTATT-GGGAGGTGCGCT-CCTAAGTGAAAGGAT-G-AA-ATC---ACAATCCTGTGG-
ESP2005	Maiwi	_024	GCC-G--AGAAGCTCTA-TTCAGTGAGGACCTGTGTAAAAAGGCGCG-TTTAAATGG-C-GATGG-AATATCACT-T-AT--CGTTGT
ESP2005	Maiwi	_025	ACTAGGGAGCGATTCCC-TTCAC-GGGGGGTAGTTGGAGAAGCTGTT-TTCAA-CGGACGGG-CG-GAC-TGAC-AC--A-CT--GGC
ESP2005	Maiwi	_026	A-T-AGGG-CGGCT--AA--C-G---C-G-TTGT-GAAGAGGGCGCG-TTTAAACGAGACGA-CG-AATACGA--AC-ATTC-GGGGT
ESP2005	Wapins	_027	A-TGGCGAGCAGCGGT-GTCCGCTGAGGGCTTGTGT-GGGAG-CGCTACCCAAACGGG--GAT-GCA---TC--A---AACCC-TGGC
ESP2005	Wapins	_028	-CC-A-A-GCGGCT-TC-TTCA-AAG-A--TTGTGGAAAA-TCCG-TACCTAGGCG-A-CGACGGCA-TAC-AAACCGAA--T-GGGC
ESP2005	Wapins	_029	GCTGAGGGGCAGCTCCC-CTCGGAGAGGACC-TCTGG-AAGGCCGTTGCCCTGACGGA-GGA-GGGA-C--CA--ACATTCCTGTTGT
ESP2005	Wapins	_030	AC--AG-GGC-GC-CCAATTCA-T-ACGGCTATTGTAG-G-GCCG-TACCTAGACAAGAGGATCGCAAC-TG-CAA-AATCCTGGGGC
ESP2005	Wapins	_031	GCTG-GAAGCAGCTCTAGCCTACTGAGGAGTTGTGGAGAA-G-TGCTGC-TAGACGAAAG-ATCGGAATATGACTATGTTCCTGGTGT
ESP2005	Wapins	_032	A-C-GGGAGC-GCT-CAGTTCAGTAGGGAGTATTGGGAGGATGTGC-G-T-TGATGGACGGACCG-AGC-TCGAAACGATTACGGGGT
ESP2005	Wapins	_033	GC-GG-AAGCG--T----CT-AC-GAGGGCTA-TTGAAAAGTCTGCGATCTA-ACAA-ACTA-CGCAG---CACTATGATT-CGGGGC
ESP2005	Wapins	_034	GCC--G-GGCAGCTCTCACCCA-TG-GAGCTTTTG-AGGAATGCGTT-CTCTAAC-AGA-GACCGGA-TGTCGCTA-GAATCTGTTGT
ESP2005	Wapins	_035	ACTAGGGAGCGGCTGTAGTTCACAAACGAGCTGTGGAGGAGGGCACGATTTAGGCGGAAGTATCGGAGCACCACAATAAATCTATGG-
ESP2005	Wapins	_036	GCCGGGA-GC-GCTGCAGTTCACTGAGGAGTTTCTTAGAAGGCCGCGATTCTAACAAAAGGACCCCAATATG-A-ACAAAC-TGGTGT
ESP2005	Wapins	_037	A----GAAGCAGCGGCAGCTCACTAACGGGTATTGGGGGGGGGTGCGACCTAAACAGGAGTACCGGAGTA-CG-AAC-ATCCTATGGC
ESP2005	Wapins	_038	G---AGGGGCAGCTCTAACC--C-AAGAAG-ATTGGAAAAGGGT-TT-TTTTAACGGAAGGATCGCAA-AT-GATATGTTCCT-G-GT
ESP2005	Wapins	_039	AC--AG-AGCAAT-CCAATTCACAAGGGACCTGT-GG-GA-GGCACTATTTAAATGGAAGGATCGCG--GTCGAA-CGATCCTGGGAT
ESP2005	Bangeleko	_040	AC-GGG--GC-GC-CCAATTCA----GGG-CAGTTGA-GAGTCC-TTGCCCAGACGAACCTATC-CA-TACGAATA--ATT-CGGGGT
ESP2005	Bangeleko	_041	GCCGAGGACCAGCTCTCATTCACAAACAGGCTGTGGAAGAGGCCG-GATTTA-ATGGAC-GACCGGAATATCACTACGAACCTGTTGT
ESP2005	Waragom	_042	GCCGGGA-GCGGCTCTAATTCA-T--GGACCAGTGGAAAA-GCTGTT-CCTAAGCGAAAGTACCGGAATACGACT---AACCTGTGGC
ESP2012	Sunuhu	_043	AATGGGGAGCAGCTCCC-TCC-CAAAGAAG-AT-GGAGGGAGG--TGGCCCTGGCGG-AGTAC-GC-ATGTC----C-A--AT-TTG-
ESP2012	Sunuhu	_044	AATGGC---CGGCTGCC--TC-CTAAG-A-TTTTGGAGGG-T-CGT-GTTTAAATGGAAGTA-GGCAA-GT-ACTAC-----CG-GGT
ESP2012	Sunuhu	_045	ACTGGGGAGC-AC-GTCGTCCAGT--GAAGTAGT-G-GAG-G-TG-GGTTCAGACAGA-GT-CGGCAATG-GGCTACAAACACAGGAT
ESP2012	Sunuhu	_046	GCT--G-AGCAGCG-CAG-TC---A-GGACTTT-GGAAGG--CCACG-TTCAGACGAGCCTA-CGGA-T-T-GC-AC-T-T-C---A-
ESP2012	Sunuhu	_047	ACT---GAGCAGC-GTCGTCTACAAGGGAGTA-TGGGAAGATGCGCGATTTT--TGGGACTAC-GCAATAT-G-ACTAAACCTATTGC
ESP2012	Sunuhu	_048	AATGGC---CGGCTGCC--TC-CTAAG-A-TAG-GGAAG-AT-CGT-GTTTAAATGGAAGTA-GGCAA-GT-ACTACAAA-ACGTGAT
ESP2012	Sunuhu	_049	AATGGC---CGGCTGCC--TC-CTAAG-ACTTTTGGAAAAATCTG-GACCTAAGCGA-AGG-C-GCAGT-TGACAACATA-ACAGGA-
ESP2012	Sunuhu	_050	ACCGGGGAGCAGC--TAAC-CACTAAGAACTAT-GGAAAAA-G-GTGGCCCAG-CAG-CCGACGG-A--A---CTACAAA-CC--GAT
ESP2012	Sunuhu	_051	AACGGG--GAA-CT-CAG--CA-TG-CGA-TTTT-GAGGAAT-CGTGACCTAGACGGAACTATGGCAA--TGG--ACAATTACAG--T
ESP2012	Sunuhu	_052	GCC-AG-AGC-G-GGC-A-CC-----GGG-CTGTGTAAGG-TCCGTGGTTTAAACGG-ACG-TCGCAATATGGA-ACA-TCCC-TGG-
ESP2012	Sunuhu	_053	AAC-AGGAGC-GCGCTC-TTCACTAAGAGGCT---GAG--A-CTGC-ACCTTGATGGAAGGATCG-AACGTCAAAACAAATCTAGGGT
ESP2012	Sunuhu	_054	AACGAG-AGCA--T--AG--C---G-CGA-TAGTGGAAG-AT-TG--GTTTAGACGGAAGGGC-GCA-CACGAAAAC-TTCA-GGGAT
ESP2012	Sunuhu	_055	ACTAGGGGGAAGTTC--A--TA-A-ACAACCTTCTTAGAG-T-TGC--TTCA-ATGA--GG-T-CC-ACG--AAA-TAAAT-CAT-AT
ESP2012	Urita	_056	AATGGGG-CCG-CTC------G-T--C-GGCTGT-TAAGGGTGTGCGACCTAAGCAGAAGGACGGGAG---GGCT---TTTCCATTGC
ESP2012	Urita	_057	ACTA-G-AGC-AC-GTCGTCCAGT--GAAGTAGT-G-GAG-G-TG-GGTTCAGACAGA-GT-CGGCAATG-GGCTACAAACACAGGAT
ESP2012	Urita	_058	GAT--GAAGCAGCG-CAG-TC---A-GGACTTT-GGAAGG--CCACG-TTCAGACGAGCCTA-CGGA-T-T-GC-AC-T-T-C---A-
ESP2012	Salata	_059	AC-AGGAAGCAGC-GTCGTCTACAAGGGAGTA-TGGGAAGATGCGCGATTTT--TGGGACTAC-GCAATAT-G-ACTAAACCTATTGC
ESP2012	Warag	_060	AC-GAG---CAGCG-CAG--TGCAA-GAAGCATTGTG-G-AG-CACGACCTAAATAGAAGTATGGGGATATCAAT-T-TATACAGGAT
ESP2012	Jama	_061	GAT-----GC---GG-AGTCTGCA-AGAGGCATC-GGGAAGTG-GC--TTTAAGCGAAAGT--CGCAATATGAAAACATAC-TAGGAT
ESP2012	Sengo	_062	ACT-GC-AGCAGCGGTCATTTAGAAAGGACT-TTGTGAGGGTGCACGGCCTTGGTAGAACGG-CG-AACA-C-AAACAAACCCATTGC
ESP2016	Sunuhu	_063	GCT-AGGAGC-GCTGC-GT--GGAAAGGAC-TTTTGAGAAGGCCG-T-CCTT-ACGG--GGACGG-AGTATGGCA-CGAACCT-TTGT
ESP2016	Sunuhu	_064	ACT-GG--GC-GCT-CCGTTCACAAAC-GCCTTC-GAAAGGGGCG-GGCCTAGGCGAA-CGACCG-AAC-TCGCTACGAACCTGTGGC
ESP2016	Sunuhu	_065	GC-GAG-G-C-GCTCCC-TCC-CAAAGAAG-AT-GGAGGAGT-CGCGGCCCAAATGG-CCT--C-C--TATGA-TATGTACCT-GTGT
ESP2016	Sunuhu	_066	ACTG-GG-GCGGC-CTAATCC-CT-GGGA-TTTTGGAGGAGTGCG-TGCCTAGATAG-AGGA-CGGAA-GTG---CTGAACCT-GGAT
ESP2016	Sunuhu	_067	A---GGGAGC-ATTCCAGTT--G-A-GGGGCTTC-GAAGAGGGCGCT-CCTAGACGAAACGG-CG-AG-ACCA-T----TTC--GGGT
ESP2016	Brugam-Urita	_068	--C------CGGC-GTA-TT-G-T--CAGGTATTTGAAGA-TGTGTGGTTTAAATGGAAGTA-GGCAA-GT-GA-AT-TTTCTGGTGT
ESP2016	Brugam-Urita	_069	GCTG-GGAGCAGCG-C-GTT--CTAAGGA-CTTT-GAAAGGTGCGTTACCTAAGCGA-AGG-C-GCAGT-TGACAA-G-ATCTGGGGC
ESP2016	Brugam-Urita	_070	GCTGGGGAGCAGCTGCC--TC-CTAAG-A-TAG-GGAAGAGGCCGCTGCCCAG-CAG-CCGACGG-A--A----AAC-AAT-C-G-GT
ESP2016	Brugam-Urita	_071	GCTGGG--GAA---G-A-TTCA----GGGCTTTTGGAAAG-GCCGCTACCTAGACGGAACTATGGCAA--TGA-TA-GTA-ACGTGGT
ESP2016	Brugam-Urita	_072	AA--AG-AGC-GC--TAAC-CACTAAGAACTAT-GGAAA--GCCATTGTTTAAACGG-ACG-TCGCAATATGAATCTGTTT-TGTTGC
ESP2016	Brugam-Urita	_073	G---AGGAGC-GCT-CAG--CA-TG-CGA-TTTT-GAGGA-GGCGCTACCTTGATGGAAGGATCG-AACGTCGA-C-GAT-CTGTGAT
ESP2016	Brugam-Urita	_074	A-TGAG-AGCA--GGC-A-CC-----GGG-CTGTGTAAGAGGCCGCTGTTTAGACGGAAGGGC-GCA-CACGGA--T-TATCTGTTGT
ESP2016	Brugam-Urita	_075	GCTAGGGGGAAGCGCTC-TTCACTAAGAGGCT---GAG-AGG-TG-G-TTCA-ATGA--GG-T-CC-ACG---C-ACGA-----TTGT
ESP2016	Brugam-Urita	_076	ACTGGGG-CCG--T--AG--C---G-CGA-TAGTGGAAGAG-CCATTACCTAAGCAGAAGGACGGGAG---GAC-AC--TTCTGTGGC
ESP2016	Brugam-Urita	_077	GC-A-G-AGC-ATTC--A--TA-A-ACAACCTTCTTAGAA-GCC-CTGTTCAGACAGA-GT-CGGCAATG-G--AA-AAA--CGGTGT
ESP2016	Brugam-Urita	_078	A----GAAGCAGCTC------G-T--C-GGCTGT-TAAGGGGGCGCT-TTCAGACGAGCCTA-CGGA-T-T-A-AACGTTCCTGGGGT
ESP2016	Brugam-Salata	_079	ACTAGGAAGCAGC-GTCGTCCAGT--GAAGTAGT-G-GAAGG-CATTATTTT--TGGGACTAC-GCAATAT-GCTCCGTACC-GTTGC
ESP2016	Brugam-Salata	_080	GCCGAG---CAGCG-CAG-TC---A-GGACTTT-GGAAGAGGCTGCTACCTAAATAGAAGTATGGGGATATCACTCCGAACCT-GGAC
ESP2016	Brugam-Salata	_081	A-C-----GC---GG-AGTTCAG--AGGACTTT-TGAGAAGGGTGCG-TTTAAGCGAAAGT--CGCAATATG-CTACATACCCGGTGC
ESP2016	n.a.	_082	GC--GC-AGCAGCGGTCATTCA-AG-GGGCCTTTGGAGGAGGCCGTTGCCTTGGTAGAACGG-CG-AACA-C-CT--GAA-CTAGTGT
ESP2016	Brugam-Salata	_083	GCC-AGGAGC-GCTGC-GTTCAC-G-GGACTATTGGGGGA-G-CGCT-CCTT-ACGG--GGACGG-AGTATGACA-CGAT--TGTGGT
ESP2016	Brugam-Salata	_084	GC--GG--GC-GCT-CCGTT---T--GGACTTGTTGAAAAGGCCGCTGCCTAGGCGAA-CGACCG-AAC-TCA-TA--AA-CTGTTGT
ESP2016	Malba	_085	G-CGAG-G-C-GCTCCC-TTC-GAAAGGA-CAGTTGAAGGGG-TGTT-CC-AGACGA--CG------A-G--AC-CTGTA-CTATGGT
ESP2016	Burui_Yenigo	_086	G--G-GG-GCGGC-CTAATCTACAAAGAGCTAG-TGAAGAGGCCGCT----AGACAGAACG--GGCA--AT----C--TTT--GTGGC
ESP2016	Burui_Meivi	_087	G---GGGAGC-ATTCCAGTTCACTAAGAAC-TGT-GA-GAGGGCGCTGCCTAGATAGAACTATCG-A---TCA--CC-AA-C--GGAT
ESP2016	Burui_Meivi	_088	ACTG--AGG--GCTGC-A-T-ACAAAGGG-TAGTTTAAAAG-GCG-GACCCTAGTGGGCCGGTC-GGG-GCC----C-AATC--TTGC
ESP2016	Burui_Meivi	_089	GA-GGG-AGC-GCTCCAGTT-GG-AAGGAC-TT--GAAGAGG-CACGGTT-AAGCG-G-GGA-CGCAA-----AT--ATACCTG--G-
ESP2016	Burui_Meivi	_090	GCCGGGGAGCAGCTCTAATTCGCTAAGGACTTGTGGAAGAGGGCGCT-CCTTAATGAAAGTGTCGCAATGTCGCACCGATCCTGG-GT
ESP2016	Burui_Meivi	_091	GCCG-GAAGCAGCTG-CACCCGCAAAGGACTTTTGGAGGA-GCCGTGGCCTAAACGAAA-TGCCGGAGTATGACAA--ATCCTAGGGT
ESP2016	Burui_Meivi	_092	ACTGGGAAGCAGCTCCCATTCAGAAAGGAGTTT-GGAAGAGGGTACGACCTTGGCAAACGTATGGCG----CA--ACGATCCCGGTGC
ESP2016	Burui_Meivi	_093	GCTGGGAAGAAGC-GTAGTTCACAAAGGACTATTTGAAGGGGGCG-GGCCTAGACGAAAGGATCCGAATATGACAACGTACCTAGGGT
ESP2016	n.a.	_094	GCTGGGAAGAAGCTCTCACCCACTAAGAGCCTGTGTAAGAGGGCGCT-CCCAAACGGACGGATCGG-GTATCGCTCTGAACCTGGG-C
ESP2016	n.a.	_095	ACCAGGGAGCAGCTCCCGTTCACTAGGAAGTTGTGTAAGAGGGCGCTACCTA-GCGA--GGATCGC-ATGT-ACTCCGAACCTAGGAT
ESP2016	n.a.	_096	GCCAGGGAGCAGC-GCCACTCACAAAGGAGTTGTTGAAAAGGGCGCGATTCAAGCGGAAGT-CCG-AATACGGCAATAATCCTGTTGT
ESP2016	n.a.	_097	ACCAGGAAGCAGCTCCCGTCCACTAAGGACCTGT-GAGAAGGCCGTTACCCA-GCG-AA-TATGGGAATATCAAAA-GTTCCTGTTGC
ESP2016	Burui_Meivi	_098	GCCGGG-AGCAGCGCTAATTC--TAAGGACCAGTGTAGGAGGGTGTTACCTAGATGGAAGGGTCGCGATATCGCACCGATCCTGGTGC
ESP2016	Burui_Meivi	_099	GCCAGGAAGCAGC-GCC-TTCACT--GGAGCAGTGGAGGAGGGCG-GATTTA-ACGG-CGTA-CGCAATATCA--ACGAACC-GTGGT
ESP2016	Burui_Meivi	_100	GCTGGGAGGCAGCTCCCGTTCAGTAAGGACCTGTGTAAGAGGGTGCGGCCTAGGCAGAAGGACCGCG-CATGG--A--AT-CT-GGGC
ESP2016	Burui_Meivi	_101	ACTGAGGGCCAGCTCTCGTTCACAAAGAAGTAGTGGAGGAGGGCGCT-CCTTGGCGAAAGT-CCGGAATATGACAACGAACCTGTGGT
ESP2016	Burui_Meivi	_102	ACCGGGGGGAAGCTGTAATTCAGA-ACAGCTTTTTTAAGAGGCTGCTGCCCA-ACGGA-GGGTCGCAATATCACACCAATCCCGGGGC
ESP2016	Burui_Meivi	_103	ACCG-GGAGAAGC-GCCGTTCA-TAGGAACTTTTTTAAGAGGCCGCTATTTA-ACGG-AGGAT-GCAGTATCACTCCGAACCTGTGAT
ESP2016	Burui_Meivi	_104	GCCGAGAGGCAGCGC-C-TTCAGTAAGGACCATTTGAGAAGGGCGCGGCCCTAGCGAACGTGTCGGAACACGGCTATAAT--CGGTGC
ESP2016	Burui_Meivi	_105	A-T--GGACCAGC-GCC-TC-G-TG-G----TTT-GAAAAGGCCG-TGCCCT-GCG-A-CG----C-GTAT-ACA-TATAT-C-TTGC
MAD2006	Mal_Amiten	_106	GCTGAGA--C-GCTCCA-CTTACTAGGGG-CAGTTGAAGGGTCTGCGATTTTAAT-G-C-T--GGCAGTACCACTACAT-TATGTGGC
MAD2006	Mal_Amiten	_107	G----CGA-AGGC-CTAACTT----G--G-TAGTTG---GA-----GGTTTAAGTAGAC--ATGGC---GCGAAAACG-TTAT-GGGC
MAD2006	Mal_Amiten	_108	ACTG-G-GGCAGC-CC-GTTTACTAGGGAGCAGT--AAGGGTCTATGGCCTAAG-GGA--GATCGCAGTACCAAAACATATCCGTGGC
MAD2006	Mal_Amiten	_109	-CT-G-GGGCGGCTGCA-TTTACTAGGGAGTTGTTGAAGGGTCTA-GGTTTTGGTAGGAGTATGCCAGTGCGACTACGTATATGGG-T
MAD2006	Mal_Amiten	_110	G-TGGG-AGC-GCTGCAAC-TA--AGC-GCTTGT-GGG-GG-C---GATTTTGATGGACGGA-GCGG--GCGGAAACAAATATGGGGT
MAD2006	Mal_Amiten	_111	AC-AGGGA--GGCG-TAGTTCA-TGG--GG-TGT-TAAG--TG--CGATTTTGATAGGCGTA-GGCA-TATCACTC-ATATCTATG-T
MAD2006	Mal_Amiten	_112	GCTGA-G--CAGCTGCAGTTCA--GG--AG--GT-GAA----GC-TGATTT-GATGAGAGTACG-CA--ACCACT--AT-CATAGGGT
MAD2006	Mal_Amiten	_113	AC-AAG--GAGAT-GCAATTCACTAGG-AGTAGTTGAAGGGTGTGTGGTTTAGGTAGGAGGATGGCAACGCCAAAACATATACAGGGC
MAD2006	Mal_Amiten	_114	GCCG-GAA-C-GC-GTAACT-A-AGACAGCTAGTGTAAA-ATGT-T-GTTC-GACAAAAC-GCGC-GGTATGAATATATATACA----
MAD2006	Mal_Amiten	_115	AC-A-G-AGCAGC---CG---G-T-ACAGGTTTTGTGGGGGGCT-TGATTT-AATAAACCG--GGCGAC-CCACT-CAAT-ATGTGGT
MAD2006	Mal_Amiten	_116	A-T----GGC-GCT---A--CG---G-GAG-TGTGTGGGGGGCT-CGATCT-AA-GGGAG--CG-CGACACCACTCCGTATATGTGGC
MAD2006	Mal_Amiten	_117	G-TAGGGAGCGGCTGTC-TCTA---A-GGG--TTGGA-A----C---GTTTAGGCGAAAG---G-C-G-GTGAAAACGTATAT-TTAT
MAD2006	Mal_Amiten	_118	ACTGGGGAGCGGCTGT---TTACTAGGGGGCAGTGGAAAGGTCTACGGTTTTGGTGAACGGACCCGAGTACCACTACATTTACGTGGC
MAD2006	Mal_Amiten	_119	ACTG-GAA-C-GCTCCAGTTTACTAGCGGGTTGTTGAGAGATCTACGGTTT-GGCAGACGTACGGGGGTACCAAAA-GTTTAT-GG--
MAD2006	Mal_Amiten	_120	GATGA-AGGCGGC-C-AATTTACTAGGAG-TTGTTGA-AGGT---T-ATTTAGATAAAAC-ACCCG-ATATCA--ATA-ATATGG---
MAD2006	Mal_Amiten	_121	GCC-G--AGAAGCTCTA-TTC-C-GAC-GGTTGT-GGGG-A----T-GTCT-GGTAAAAGGA-GGG-G-ACCAAAATA-TTATAT-GT
MAD2006	Mal_Amiten	_122	GC-AGG--CA--T---C-CTCGC-GG--GG--TTG-GAG-A-CTATG-TCTT-GC-A-AGG--GGC-GCGTGA--CCATTTCTAG-AC
MAD2006	Mal_Amiten	_123	GACGAC--CAG-CTC-AGTTT--TAA--AG-TTTGGAAAGATCTGTTAT-TAAATAGGA-G-CGCC-G-ACCAAACCA-ATATAG-GT
MAD2006	Mal_Malala	_124	GCCAGG-A-AAGTT-CCGTT-A-T-A--GC-AGTTGAAAGATCTACGACTT-AATAGAA-TATGCC-G-GTGACTCCAAATATAT-AC
MAD2006	Mal_Malala	_125	A--GGCGACAAGTGGC--TTC-C-AACGA-CA---TAAGGATCCATG-TTTAGGTAAAAGTGTGC-AAC------CC-TA--CG-TAT
MAD2006	Mal_Malala	_126	G--AACGAC-AGCTGTAACTTGCAAAGGGGCT-TGGAGGGATCCATGAT--------GAGGATGCCGGT------AT-TA--CAGGGC
MAD2006	Mal_Malala	_127	A---GGGACAAGCT-C---CTGCAAACGAGTT---GG-AGATCTATGATTTTGGTAAAAGTGTGG-AGC------AT-TT--TAGTAC
MAD2006	Mal_Malala	_128	GCCAAGGACAAGTTCCCG-TCGCAAGCGA-CTGTTTAAGGATCTATGATTTAGA-GAGCGGATCCCA-T-TGA----ATTTCCGGTAC
MAD2006	Mal_Wakorma	_129	-CC--CGAGAAGCTCC-GTCCGCAAGCGAGC-GTTTA-G----C---GTTTAGGT-GACGGATCCCAGTGCCGCTCCAA-TATGGGAC
MAD2006	Mal_Wakorma	_130	ACCAAGGAG-AGTTCCAAC-TGCAAACGAGCAGTTTG-A-AGCTAT-GTCTTGGCGG-AGGATGCCAGTACCAAACCG-A-A-AGTAC
MAD2006	Mal_Wakorma	_131	--CAGCGACAGGTT-CCGCCCGCAAACGAGCT-TTGAGAGATCTGC-GT-TTAGTAAACGGATGCCAGTATCAAAATA-A-ATGGTAC
MAD2006	Mal_Wakorma	_132	GACAACGACAGGCG-TCGTT-ACTGAGAA-TTGTG-A-AAAGCTATGA---TAA-GA---TGCG--GAC-TCG----ATTTA-AGGGC
MAD2006	Mal_Wakorma	_133	-CCAGCGACAG-T-G-C-TC-AGAGA--GGTTGTGTAAAAAT-TGC-GTTTTAGTAA-AGG-CC-CG---TCACTCCAT-TAT-G-G-
MAD2006	Mal_Wakorma	_134	------A-CAGGTG-CCGCCCAGTAAGGGCTTT-TTG-G-GTGCGTTACT----TGG--CTG-G-GAATA-CGAA-CGTACATGGTG-
MAD2006	Mal_Wakorma	_135	------G--A-----CA---TAG-G-CGGGT-T--TG-A-GTCTACG-CC----TGGGAGTACGGGAGTATC-CAAT-AATA-GGT--
MAD2006	Mal_Wakorma	_136	AACAACAACAG-TT-TAA--TACAGACGAGTTTTTTAAAGGTGTATGGCT-AAGTGGG-GGACGGGAATATGA--ATAAT-C-G-TGC
MAD2006	Mug_Dimer	_137	ACCAACGG-AG-TTGCCGTTCGCAGACGGGTTGTGTAAAGGTCTGTGACCCAAA-AAACGTGCGGGG-TGTCAAAACGATCATGGGAT
MAD2006	Mug_Dimer	_138	-C--AC--CA--C-CC--CC-AGAGACAGGC-TTTTGAAGGGCTG-GGTTCT-ATAA--GGGCGGGG-CGTCAA---GT-----GTAT
MAD2006	Mug_Dimer	_139	-CCA-----AG---GT-G-CTGGAGACAGGTATTTTGAAGGGCTGTGGCC-AGGT-AGAC-ACGCGAGTGTC--AACGATCACAGTGC
MAD2006	Mug_Dimer	_140	ACCAGGGACAAGTTGCAATCC-CAGACGGGTATTT-AAAAGTCTGTGGTTTAAATAGACGGGCGCGAGCATCAAAACGATCAC-GTAT
MAD2006	Mug_Dimer	_141	GAC-----CAGGCGCCAA-C-GGAGACGGGTATTTTGAAAGTCTGTGGCTTAGA-GGG-GGA-GCC-ACATC-ATC-GA-C---GGAT
MAD2006	Mug_Karkum	_142	GCCGGGAACAGGCGCCCG--C---AA-AG-TAGTG---G-AGGTGCGGTTTA-G-AAAA----GGC-G-ATC-CAAC--TT--GGGAT
MAD2006	Mug_Karkum	_143	GCC-ACA-CAG-CTGTCACCCG--GA-GAG--GT-G-GG--T--AC-GTTTAAG-AAGCGT-CGGC-G--TC-AAA----TC-AGGAT
MAD2006	Mug_Karkum	_144	------A-CAGATGGCAACT-AC-GA-GG--TGT-T-AA-----GTGGTTT-AGTGGACGG--CCC-GCGTCAAAACGATTATAGTAT
MAD2006	Mug_Karkum	_145	---------C--------TCTAGTAGGGACTTGT-GAAAGAGCCGTGATCCTAA-GGG-C----CCAACGTCGCAAT-TTTA-A-TAT
MAD2006	Mug_Karkum	_146	AATAACAGGAGGCT--AA-C--GT-A-GACCT-T--AAAGATCCGTGGTTT-AG-GAACGG--GCCAGCACCGCTCCGAACA-AGGAT
MAD2006	Mug_Karkum	_147	AATAACAGGAGGCTC-AA-CT-GAGAGAAGCTGTTGAAA-A--TGTGGTTT-GG-GAACG-A-G-GAG-ATCGCTCCGAACA-GGGAC
MAD2006	Mug_Karkum	_148	GATAAC--C-GGCTGTAATCTACAGAGAACTTGTTGAGGGATCTACGGTCTAGGTGGGCGTACG-GAG--CCGAA-T----C---TAT
MAD2006	Mug_Karkum	_149	ACTAACAGC-G--GGTCG-TCAGTGAGAGCTA-T-T-------T-TGGTTTAGG-AGGCG--CGCCGGTGTCGAAATGATCACGGTAT
MAD2006	Mug_Karkum	_150	--C-----C-GACTGT-GTCCACTGAGAGCCTTT-GAAGGGTCTGTGATCT-GATAGAAC--CG-CAGCATCAAACTGTTCACGGTAT
MAD2006	Mug_Karkum	_151	AACAAC--CAGGCGGCAATT-A-AGAGAACTTTTTGAAAGATCCATGGTTTAAGTAGGCGTACGGGG-CATCAAA-TGAT---A-GAT
MAD2006	Mug_Karkum	_152	GACGGGAG-AA-T---CG-CT-CTGAGAACCTTT-T---------T-GTTTAGG-GGGA--ACG-C-GCATC-ATCC-T----A-TAC
MAD2006	Mug_Karkum	_153	GACAACGGCAGACGGCAG-T-ACAGGC-GGTTGT-TAAAGGGGCACGATTTAAACAAGAG--CCGCAG--CCG-TAC-T-CACAG-AC
MAD2006	Mug_Karkum	_154	AACAACGGCAGACTCCCGCCCACT-A--GG-TGTTT---G-G-T--GATTTAAATAAAC---CG-GAG-ACCGAAATGTTCATATGA-
MAD2006	Mug_Karkum	_155	G-------CAGGTGGCCG-TCACT-G--G----TGGA--AGT-TACGACTCAGGTGG-CC-A-CCGAG-GTCAAA-TA--TATAGTAT
MAD2006	Mug_Karkum	_156	G--AGGAG-CG-CGCT-GTCTAGTAGGGACTTGTTGAGAGGTGTGCTGCCTTAGTAGA-GGGCCCCAATG------TGT----A--AC
MAD2006	Mug_Karkum	_157	A--A--AACAGACTCTAGT--GGT-A-AACCT-TTT-AGGATGTGCTGCCTTAGTAGA-GGGCCCGAGTA------C-A----A----
MAD2006	Mug_Karkum	_158	G-CGACGACCGACGGTAATCCGGAGAGAAGCTGTTGAGAAAT-CG-GGTTTAGGCGGACCGACCCGAG-GCCACTACATATCCATTAC
MAD2006	Mug_Karkum	_159	ACCAGGAGCAGACGGC-GCT-ACAGAGAACTTGTTGGAGAAGCCGTGGCCTT-ATAG-ACGACCCGAGTGTCAAA-CGT-TCTGTTGC
MAD2006	Mug_Karkum	_160	GCCGGGGGCCGACGCTCGCTCAGTGAGAGCTA-TGTAAAAATCTATGGCTTTAATAAA-GGATCCGAGTGTCAAAACGTATACGGTA-
MAD2006	Mug_Karkum	_161	ACCAGG-ACAGGCGGTCGCTTGCTGAGAGCCTTTTTAGGAGTGTGTGGCCCTAATGGAACGATCCGAGTGCCAAAATGTATCTAGTGC
MAD2006	UTU_UTU	_162	AACAGGGGCCGGCGCTCG-CCG-AGAGAACTTTT-TAG--GTCCGTTGCCCA-ATGAAAGT-CGGCG---CCACTATGAATACATGAC
MAD2006	UTU_UTU	_163	ACTAACGACAG-CTC-AACTCACTGACAACCTTTTTA-AAAGGCGTGGCCTTAATAGACGTACG-CA-TGTCAAA--AAATATAGTGC
MAD2006	UTU_UTU	_164	AATAACGACAGACGGCCGTTTAGTGAGAGCTA-TGGGA-GAG-TGTGGCCCTAATGAAAG-ACG-CAATGCCACTACATATCCATGG-
MAD2006	UTU_UTU	_165	-CT-ACAGC-GATGCCCACCT-CTGAGAGCCTTTTG---GA-GCGTGGCCTTAACAGGA--ACGCC-GCGCGAAAACGTATATGGG-C
MAD2006	UTU_UTU	_166	--T-ACAG-AGACGCCCGCTTAGAGAGAACTTTTT--G-AATGCA-TATCCAGGCGAGCG-GTCG--GC-CCGC--T-TTTACGTTGT
MAD2006	UTU_UTU	_167	GCCAACAACAGGTGGTCGTT-ACTGAGAACCTTTTGAAGAGTGTGCGGCCTTAGTAGA-GGG-G-CAGC-CGACT--ATATCTGGGAC
MAD2006	UTU_UTU	_168	GCCAACAAGAGGTT--CGC-T-C-GAC-A---GTTGAAGAG---G-GA---TGA-AAAA-GGTCGCGGC--CGCT-CGAACCTGTGAC
MAD2006	UTU_UTU	_169	ACCAGGAA-AAACTGT--CCC-C-AAGAAG--TTGG-A------G-GACTTAGATGGGAG---GGCGATGCCACTCTATATAC-GGG-
MAD2006	UTU_UTU	_170	GCCAGGAG-AGA----AATCTGG-GAGGGG--TTTGGA-A-GGCGTGATTTAGG--AAA-TA-G-C--TATGACTATGAACCTGGTAC
MAD2006	UTU_UTU	_171	ACT-ACG---GGTGC-CGCCTGCTGGCGAGTTGTG-GGAGAGGTACTATTTTGGTAGGAG--CGGCGGCGCCACT-TGA-TAT-G--C
MAD2006	UTU_UTU	_172	GCTAACG---A-CT-CAACTTAC-AGCGGG--GTGGAAAAAGGCGTGATTTTAGTAGAAGGATCGG--CACCAAACTATATATGGGG-
MAD2006	UTU_UTU	_173	-C--GGG--AGAT-C-CA-C-AG-AGGGGG--GTGGGGAAAGCCGT-ATTTTGGTGGAAGTACGGC-ACACCAAACTATATATATTGC
MAD2006	UTU_UTU	_174	GCCAGGGACAGACTCCAACTT--AGGGAAGTTGTG-AGAGAGCCGTGATTT-GGTAAAAG-ACGGCGGTATCACTACG-ATATAGTAT
MAD2006	UTU_UTU	_175	GCCGG-G-GAGAC-C--ACT----GGG-GG--GTT--AAAAGGCGTGATTTAGGTGGGCG-A-G-C-G-ATCACTACAAATATAGTAT
MAD2006	UTU_UTU	_176	ACTGACGAGAGGCTCCCATTCG--AGG-GG--GTTGAGAAAGGCGTGATTT-GATAGGAC-ACGCC-GC-TCAAA-CGAATCTAGTGT
MAD2006	UTU_UTU	_177	---AACGAGAGGCTG-CGTCCGGTAACGGCTTT-TTG------TGTTGCCCAAATAAAAGGATG--GG-A-GGCAA-GT----G-TGT
MAD2006	UTU_UTU	_178	GCCGGCGAGAAGT-CCCGTCCAGTAAGGGCTTT-TTG------TGTTGCCCAAATAAAAGGATG--GATGCGGAACTG--------AT
MAD2006	UTU_UTU	_179	---AGCGAGAAGCTC-A-----GT-A-AACCT-TG-GG-A-GGCGT-A----AACAGGAGGATGCCGGTACGGCAATGA-CACA-TGT
MAD2006	UTU_UTU	_180	ACT-ACGAGCGGCTC-CGCT--GAGAGAAGCTGTTGGAAGAGGTGCGATTTTGGCAGGCGGA-GGCGATACGGCAA-G-ATAT-T--C
MAD2006	UTU_UTU	_181	GATAGCGAGAGGCTCTCGTTTACAGAGAACTTGT-TAAAAAGGCGTGATTTAAGCGGGCCGACGCCAATGCGGCAATGTATACGGG-C
MAD2006	UTU_UTU	_182	GATAACGGGAG-CT-CCGCC--GTGAGAGCTA-TGGGGAAAGCCGT-ATTTA-ACAGGACGACGCC-GCATGGCAATGTA-ATAT---
MAD2006	UTU_UTU	_183	-CT-ACAAGAG------G-TCACTGAGAGCCTTT-GAGAGAGCCGTGA-TTTAGCAGGACGACG-CAACATGGCAATGT--ATATG-C
MAD2006	UTU_UTU	_184	-AC-AC--C-GGTGCTCGCTTA-AGAGAACTTTTTG-AAAAGGCGTGATTTTGGTAAGAGGACGCG--CACCAAA--ATATATAG---
MAD2006	UTU_UTU	_185	GACGACGACAGGCT-TCG-TTACTGAGAACCTTTT-AGAAAGGCGTGATTTTGGTAGAACTGTG-CAAC-------C-A--C-A-GGC
MAD2006	UTU_UTU	_186	-CCAGG-ACAGACT-T---TCACTA-----TT-TT----GGTGTATTATCCTGGCAGGCCGA-GCGAA--TGGA--TATAT--G-GGC
MAD2010	Mal_Amiten	_187	AAC-GG---AGGTGGCAGCTCAGTAGCAGGTTGTTT-GAG-GCCACTACCCTGGTGAAC--GTCCGGGCATGGC-CCAAATCCATTGC
MAD2010	Mal_Amiten	_188	AACAAGAGCAAATGGCAACTCAGTAGCAGCTTGTTTGGAGGGCCACTGCCCTAGTAAAACTGTCGGGACGTGGCACCAAATCCATTGC
MAD2010	Mal_Amiten	_189	AACAAGAACAA-TGGCAACTCAGTAGCAGCTTG--TGG--GGCCAC-------------CTGTC---ACGTGGCACCAAATCCATTGC
MAD2010	Mal_Amiten	_190	AACAAGGACCA-TTGCAACTCAGTAGCAGCTTGTTTGGAGGGCCAC------------CCTGTGCGGACGTGGCACCAAATCCATTGC
MAD2010	Mal_Amiten	_191	AATAGGAACAGACGGC-GCTCAGTAGCAAGTTGTT-AG--GGCC--TGCCCTGGCAAGCCTG--CGGACATGGC-CC--ATCCATTGC
MAD2010	Mal_Amiten	_192	--CAGG-GCAG-TT-CAGCTCAGTAGCAAGTTGTTTAAG-G-CCACTGC-----TAAGC--G--CGAACATCGC-CCAATTCCATTGC
MAD2010	Mal_Amiten	_193	GATAGGGGCCGACGGCAGCTCAGTAGCAGGTTGTT-AAGGGGCCACTGCCCTGGTAAGCCTGTC---ACGTGG-ACCAAATC---TGC
MAD2010	Mal_Amiten	_194	AATAAGAGCAGATTGCAGCTCAGTAGCAGGTTGTTTAGAGGGCCACTGCCCTGGTAAGCCT-TCCGGACGTGGCACCAAATCCATTGC
MAD2010	Mal_Amiten	_195	GATAAGA-CAGACGGCAGCTCAGTAGCAGGTTGTTTAAAGGGCCACTGCCCTGGTAAGCCTATCCGGACGTGGCACCAAATCCATTGC
MAD2010	Mal_Amiten	_196	GACAAGAAGAAGCTGCAGCT-AGTAGCAGGTTG--T--AGGGCCACTGC-C--A-AG-CCTGTCCGGACGTGGCACCAAATCCATTGC
MAD2010	Mal_Amiten	_197	--CAAG-ACAGA-GG-A-CTCAGTAGCAGCTTGTTT--G-GGCCACTGC-T--A-GG-C--G-----ACGTGGC-CCAATCCCGTTGC
MAD2010	Mal_Amiten	_198	AACGAGGAGAGATTGTAGTTCAGAAGCAGGTTGTTTAGG--GCCAC----T--A-GG-CCTGTCCGGACGCGGCACCAATTCCGTTGC
MAD2010	Mal_Amiten	_199	GATAAGG-CCGACTGCAGCTCAGTAGCAGGTTGTTGGAAGGGCCACTGCCTTGGTGAACCTGTCCGGACGTGGCACCAAATCCATTGC
MAD2010	Mal_Amiten	_200	GA-GAGGACCAGTTGCAGCTCAGTAGCAACTTGTT-G-AAGGCCAT----C----A--CCTGTCCGGACATGGCACCATATCCATTGC
MAD2010	Mal_Amiten	_201	GCCAGG-GC-G-TTG-AACT-A-TGACAAGTTGCGTG-GGG-CCAC------------CCTG-CGGG--ACGGC-CCAAACACGTTGC
MAD2010	Mal_Amiten	_202	GCCAGG-GCAGATTC-AACTC-CTGACAGGTTGCTTA-GGGTCTACGGCCCTGGTAAGCGGG--CGGACATGGC-CTAA---CATTGC
MAD2010	Mal_Amiten	_203	GCC-A---CAAGTG-CAA--CGGTAGC-GCTTGCTTGAGGG----TTATCCTGGTAAGCGGG-GCGGA-GTGGC---AATCCCG----
MAD2010	Mal_Amiten	_204	-AC-A--ACAGGCGC-AG-TCGCTGA-AGGTTGTT-AGAGG--TGCTGCC-AGACA--CGGG-GGGGA-GCGGC-CCAATTCCGTTGC
MAD2010	MAL_Medibur	_205	-ATAGGGACAGGTTCCAGCTCGGTGAGAAGTTGTGGGGGAGGGCGTTAT-TTGGTA--CCT------ACATGGCACC--ACCCATTGC
MAD2010	MAL_Medibur	_206	--------CCAGTTG----TC-CAGACAGCT-TCTGGGAG-GGTGCTATTTAGAC-AGC-GAC-GCAGTATGG--CCAA---CATTGC
MAD2010	MAL_Medibur	_207	--C--------ATT--A-CT-GCAAGGAGGTAGCGTGGAGATGC-TGATCTTGACGAGC--G-GCGGATGTGGC-CCAAT-CCG-TGC
MAD2010	MAL_Medibur	_208	GACAAGGACAGATG-CAGC-CAGTAGC-GGTATCTG-AAGGT-TGTGGCT-AAACAGGCCTGTGGGGACATGGC-CCAAATCCATTGC
MAD2010	MAL_Medibur	_209	A-CAAGAAC-G-TT-CAGC-C--TAGC-GG-AGCT-AGAGGTGTGCTATTTAAGTGGAAG-ACGGGAACATG-C-CCAAATCCATTGC
MAD2010	MAL_Medibur	_210	AACAA-A--AG--T-TA-----G-AGC-GG--TTTGGGGAGGCCAC---T------G-C--G-----ACGTGGC-CCAAATCCATTGC
MAD2010	MAL_Medibur	_211	AACAGGAACAGATGGCAGCTCAGTAGCAAGTATTGGAGAG-GCCATTGCCCTGGTAAGCGTGTCCGGACATGGCACCATATCCATTGC
MAD2010	MAL_Medibur	_212	AACGAGAGCAGATTGCAGCTCAGTAGCAAGTTG-GGGGAGA-CCACTGC-TTAATAAGC--G-G-CAG-GCCA-ACCAAATCCATTGC
MAD2010	MAL_Moro	_213	AACGA-AAC---TT-CA-------AGC-------T-AAAGG-CCACGATTCTGGT---C--G-G---ACATGGC-CCAAATC-ATGAC
MAD2010	MAL_Moro	_214	GA-GAGGGCAAGTTCCAGCTCAGTAGCAGCTTGTTGAAGAAG--ACTGCTTTAA-AAGC----G---ACATGGCA--AA---TGTTGC
MAD2010	MAL_Moro	_215	ACTAACA-CAGACTCTAGC-TACAAGCAGGTTGTT-AGAGGGCCACTGCTCTAACAAGCCTG-CCGGACG-CGAACCAAACCTATGA-
MAD2010	MAL_Moro	_216	GATAACAAGAAGCTCTA-CCCAGTAGCAGGTTG-G-GGAGGGCCAC-AT-TAAATAAGCCGGCCCGGACACGGCTCCAAACC-ATGAC
MAD2010	MAL_Moro	_217	GATAACGACAGA-TCTAGCCTACA-GCAGGTTGTT---GGGGC-GCGACTTAGGCA-GCCT-TG-CGGTACCGAA-TATTCCTGTTGC
MAD2010	MAL_Moro	_218	--C----AGAGATTG-A-CCCACAG--AGGTAG--T--G-GTCTA-GGTTCTAG-AGGCCTGCGGGGACACGGAAACAAACATATGA-
MAD2010	MAL_Moro	_219	--C-----CCGACGG-A-C-TGCAA--AGGTTGTTT--G-GTCTGTTGCCCTGGTAAGCGGGCGGCGGT--CAAACTATT--TGTGAT
MAD2010	MAL_Moro	_220	GAT-GG-ACCAGTTCTAGTCTGGTGGCAGGTTGTTTAAAGGTCTATGGTT--AGCGAGCGGGCCGGGGTGCCACTACATTTC-AGGAC
MAD2010	MAL_Rurunat	_221	--C---AGCCGAT--C-----AG-----AGTTGTT------GC-GTTGTTTAGGTAAGCGGGTG-CAGTATGACT-TGTTCCTAGTGT
MAD2010	MUG_Bunu	_222	A-CGAG-G--G-T-GCAG-T---TGG-AAG--GTGT--GGGGGTG-GATTCAAGCG-GCC-ATGGGAACGCGAC-ATGAATCCATTGT
MAD2010	MUG_Bunu	_223	ACCAGGAGCAA-CGGCAGCTCAGT-ACGACTTT---------CC-TGACCTAGGCGG---GGTCCGGGTGCGGATCC--ATCCATTGC
MAD2010	MUG_Bunu	_224	GATGGGAGCAGATTCTAGCTCAGTGGCAGCTTGTT-AGAGGGCCACTGCCC-AACGAGCCGATGG-AACGTGGCACCAA-----TTAC
MAD2010	MUG_Bunu	_225	AATAAGAGCAG-TTGCA-TTTGGTGACGA-TTG--GGGGAGGCC-------AAATAG---GGTGGCAATATGG-ACCGAACCCATTGC
MAD2010	MUG_Bunu	_226	AACAAGAGCAGATTGCAGCTCAGTGGCGAGTTGTTGAGAG-GCC--TGCCCTGGTAAGCC-ACGGGGACGTG--ACCGTACCCGTTGC
MAD2010	MUG_Bunu	_227	AACAACAGCAGATTCC-GTTTG-T-AGGACTTGTGGGGAGAGCCACTGCCCTGGCAAGCCGACCCCGACATGG--CCAAATCCATTGC
MAD2010	MUG_Bunu	_228	AATA--A-CAGGTGG-AGCTTGC-GAGAGG----G-AAAGGT--AC-GCCT-GACAG-CGGACGG-AGTGC-G-T--AA---CA----
MAD2010	MUG_Bunu	_229	-AC--GA-CAGGCGG-A-TCTGGTAAGGAGTTG-GGAAGAATCCAC---CT---C---CGTGTCCCAGTGC-G-ACCAA---CATTGC
MAD2010	MUG_Bunu	_230	ACC-GGA-CAGGTTCCAGTCCACTAGCAGGTTG-TTAAGGGTCCACTGCCTTGGTAAACG-GCGCCAGTGC-GCA-TATTCCCATTGC
MAD2010	MUG_Bunu	_231	ACT-AGGACAGATTGCCG-T-AC-AGC-GGTTGTT-AA-A-G--ACTATTTAA-CGGA-CTGCGCCGGC-CGAATACAAAC-------
MAD2010	MUG_Bunu	_232	ACC-G-GG-A-G-T-CAG-CC-G-AGC-----G--T--GA-GCCAC-G-TTAA-CGGAC-GGCGGC-GTGTGGCTATATT-CCATTGC
MAD2010	MUG_Bunu	_233	GAC--G-A-A-ACG--CATCCAGT----A-TTGTTT--GAG-GCGTTA-TTAA-CGGAC-GGTCGC-GTGCGAA-ACATTTACGTTGC
MAD2010	MUG_Bunu	_234	GACGGGGAC--ATGGCAACTC--TAGCG-------T-GGG-TCCACTACTTA--TGGAC-GGCGGCGGTGTGAAA-TGTTCCT-GTAT
MAD2010	MUG_Bunu	_235	A-CAGG-GCAGATT-CCATC-AGTAGC-GGTTGTTT-GGGGTGCGT-ACCCTGGTAAGC-TGCGGCAGT-CCAATATGAATCCATTGC
MAD2010	MUG_Bunu	_236	GCCAGGGACAGGCGCCAATCTAGTAGCAGGTTGTT-AGAG-TCCGTGGCCCTGGTAAGCCTGCGGCAGCGCCGCA--------AGTAT
MAD2010	MUG_Bunu	_237	GATAGGGGCCGATTG-CGTCCAGTAGCAGGTTGTT-AAAGA-GTGTTGCCCTGGTAAGCCT-CGGCAGTATG-CACCAAATCCATTAT
MAD2010	MUG_Bunu	_238	GATGGGAACAG-TTGCCGCTTAGTAGCAG-CTTTG--AAGATGTACG------G-G---CTA--CGGACGTGGCACCAAATCC-GGAT
MAD2010	MUG_Bunu	_239	--CGA---CAGATG--A---TACAAGC-GGTTGCG-AGAGGTCCACGGCCCTGATGAGCC-G-----GTGC-GCACCAA---CAGGGC
MAD2010	MUG_Bunu	_240	--CGG-----G--------CCAGTAGC-GGCTTT-GGGGAGT--ACG-TCCTGACG--CG--CGGC-GTGC-GCA--GATTC------
MAD2010	MUG_Dimer	_241	--CA------G-TGCTAGCCTACA-GC-GGTTTTTGAGAG-TCTACT-TTCTGACAAACC-GCGGC-GTGCGACTCTAAACCCATGGC
MAD2010	MUG_Dimer	_242	-ACA-C----G-TG-TAGCCCACAG---A-CATTGGGGAGAGCCACT------GCAGGCG-GCGGCGGTGC-GCACTGATT-CATTGC
MAD2010	MUG_Dimer	_243	AACAGGAGCAGATTCCAGC-TGCAAGCAGGCAGCT-AAAGGGCCACTGCCCTGGTAAACCTGCGGGGGTGCGG-ACTAATTACATTGC
MAD2010	MUG_Dimer	_244	GAC-A-AACA-A---CA-CCTGGTGGG-A-TTG--GAAGAA-CTACTGCCCTGATAAGC--GCGGC-GTGC-ACAACGTTTCCATTGC
MAD2010	MUG_Dimer	_245	AATAGGAGCAG-TTCCAGCTCAGTAGCAAGTTGTT---AGGGCCGC--CTTA-GCAAG-CTGCGGCGACATCGCTCCGTACACATTGC
MAD2010	MUG_Dimer	_246	G-C-AGAG--G-TTGCA-CT-A-TAGCAGGTTGTTT--G-GGCCAC-GC----GCAAAC--G---C-ATATCACAA-AAATCCATTGC
MAD2010	MUG_Dimer	_247	--CAA---CAAATT-CA-C-CAG-AGG-GCTTG-GGGGG-G-CCACTGCCCTGGTAAAC--G---G-ATATCGCAATAAATCCATTGC
MAD2010	MUG_Dimer	_248	GCTAAGGGCAGATTGTAGCTCAGTAGCAGGTTGCTTAAAGGGCTACTGCCCTGGTAAACCTGTCGGGACAT-AAAACAAACCCA----
MAD2010	MUG_Karkum	_249	GCTAACAACCGATTCCAGCTCAGTAGCAAGTTGCT-AGAGGGCC--TGTCCTGGTAGGCGTGTCGGGACATCAATCT--ACCCATTGC
MAD2010	MUG_Megiar	_250	GCTGGGGACCGATGCCAGCTTAGTAGCAAGTTGCT-GGAGAGCC--TGTCCTGATAAGCGTGCGGCGACATGGAACC--ATCCATTGC
MAD2010	MUG_Megiar	_251	--CGA-A-CAG-TT--AGC-CAG--GC-AGTTGT-TGGGAG-CCAC-AT--AAA---GCG--CGGCGACATCGC-CCAAATCCATTGC
MAD2010	MUG_Megiar	_252	-ACGG-A-C-GGTTG----TCA--AGCAAGTTGTTTGGGAG-CCAC-AC--AAA---ACC-GCGGCAGTGC-GA-CCAA---C-TTGC
MAD2010	MUG_Megiar	_253	--CAG-A-CAGGTTC-A--TCAG-AGCAGGTTGTTTAGGAG-CCACTACCCAAGTAAAC---CGGCAGTGC-GA-CCAA---CATTGC
MAD2010	MUG_Megiar	_254	-ACAA-GACAGGTG-CAG--CAG-AGC-GGTTGTTTAAGG-GCCACTGCCCTGGTAAAC--GCGGCAGTGCGGAACCAAATCCATTGC
MAD2010	MUG_Megiar	_255	AACGGGGACAGATGGCAACTCAGTAGCAGGTTGCGTAAGGGGCCACGGCCCTGGTAAGCCTGCGGGGATGCGGCACCAAACCCAGGGC
MAD2010	MUG_Megiar	_256	AATGAGAACCGATGGTAACTTGCTAGCAAGCAGCTTGGGAGTCCGCGGTTTAAACGGAACTGCGGCAGTGCCAAAATGTTTATAGGAT
MAD2010	UTU_UTU	_257	ACTGGGAAGCAACGGTAACTTGCTAGGAACCATCTTGAAAGGGTGCGATTTAAACGGGACTGTGCCGATGTCGCTACAAACCCAGTAC
MAD2010	UTU_UTU	_258	AATGGGAACCGATTGCAACTTGCTGAGAAGCATCTGGAAAGTGTGTGATTTAAACGGAACTGTCCGGACATGGCAATGTTTATAGGGC
MAD2010	UTU_UTU	_259	AATGAGAAGCGATTGCCACTTGCAGGGAAGCATCTGAGGAGGGCA-TGCCCAGGTAAGAGTGTCCGGGCA-GGCTCTAATCCCAGGAT
MAD2010	UTU_UTU	_260	AATGGGAACCGATTGCCACTTGCAGGGAAGCATTTGAGAGAT-CA-TGCCC-AGCAAGAGTGCGGCA-CA-GGCT---A-CCCAGTAC
MAD2010	UTU_UTU	_261	AATAGGAGCCGGTGGCCGCTTGCAGACAAGCAGTTGAGAGAT-C--TGCCT-AGCAAGCGTGCGGCA-C--GGCT---ATCCCAGGGC
MAD2010	UTU_UTU	_262	GATAACGACCGATTCCCGTCTGCAGAGGAGCATTTGAAAGATCC-TTACCTAAGCAAGCCTGCGGCAAC-CGGCTCTAATCCTAGGAT
MAD2010	UTU_UTU	_263	GATAGCGACCGATTCCCGTCTGCAGAGGAGCATTTGAAGAGGGCA-TACCTAGGTAAGAGGAT-CG-ACAT--AT-CAATTATAGTAC
MAD2010	UTU_UTU	_264	GATAGCGACCGATTCCCGTCTGCAGAGGAGCATTTGAAAGAT-CA-TACCC--G-AAGAGGAC-CG-ACAT--ATACAATTATAGGAT
MAD2010	UTU_UTU	_265	GATAACGAGCAACTCCCGTCTGCAGAGGACTATTTGAGAGAT-C--TGCC---GCAAGAGGACCCCAACATGAATACAATTATATGGC
MAD2010	UTU_UTU	_266	A-C-GCGGG--GTTGTAGTCCGG-AGCA----GTT-AGAGATCC-TGGCCCAGGCAAGC-TG-GGCAGTGCGGCACCAA-----GTGC
MAD2010	UTU_UTU	_267	A-CAAGAAGAG-TG--AATC-GG-A---GGTTGCTGGGGGG-CCACGGCTTAAATGGAACGGTGGCAGTGC---ACCAA---CATTGC
MAD2010	UTU_UTU	_268	ACCGACAAG-G-TGCT-ACCTAGTAGCAGG---CG-AAAGAGCC--G--TTAAACGGAACG-CGGGAGTGCGG-ACC--ATCTATTGC
MAD2010	UTU_UTU	_269	G-C-AC-AG-GGCTGTAA-TCGGTAGCA-GTTGCGT-AGAG-CCACTA-TTAAACGAGCGGGCGGCAACGTGGCTCCAA---CATTGC
MAD2010	UTU_UTU	_270	G-C-GCGGGA--TTG-AG-T-AG-AGCAG-TTGCGT-GGAG---ACTA-TTAAGC---CGTGC----GTGCGGC---AAATCCA----
MAD2010	UTU_UTU	_271	AACAGG-ACAGATT---GC-CAGTAGC-GGTTGTTT--GGGGCCACTACTTAAGTAAGCG-GT-CGGGTGCGGC-CCAAATCCATTGC
MAD2010	UTU_UTU	_272	G-TAA-GGCAGACG--A---CAG-AGC-GGTTGTTGAGAGGG----TGCTTAAGTAAGCC--TCCGAACACGG-A-CATACCCA----
MAD2010	UTU_UTU	_273	GCCAGGGA--G-TT--A-C-CAGTAGC-GGTTG--T-AAGAGCCACTGCTTAAGTAAGC-TG-----GTGCGGCACCAAATCCATTGC
MAD2014	MAL_Amiten	_274	GAT-GG--CCGACGGCCGTCCACAGAGAGCTTGCG-GAAA-TGTG-T-TTTAA-CGGGCGGGTC--GATGCCGATA-GATTATATTGT
MAD2014	MAL_Malala	_275	GCTAGGGACAGACTCCCGTCT-CAAGCAACTTT-TTAGG---C---GATCCA-GCGGAAGGACGGCA-TGCCAA-C-AATTCCGTGGC
MAD2014	MAL_Malala	_276	GATAGGAACCAGCTCTCGTCC-CAGAGGACT-GTTGGAA---GTATTGC-TAG-T--ACC-GTC-GAACGCCGA-CCGATC-C-TGAC
MAD2014	MAL_Malala	_277	GCTAGGAACAAGCTGTCGTCTGGTGGGAACTAGTTGAAG--TGC----C-T--ACGAAC--ATG--GACGCCAAACCGATCCCA-TG-
MAD2014	MAL_Malala	_278	GACAGGA-GCGACGGTAGTCCACAGAGAGCT-GTGGAAAG-GGTGCTAC-CAAATGGACG------AACACC--AA-GTTTATAGTGC
MAD2014	MAL_Malala	_279	GCCAACAACAGATTCTAG-CTGCAGGGAAG---TGTGAG-AGGCG-T-CTT-AACA--AC-ATGGCGG-A--A--ATA-AC--AGG--
MAD2014	MAL_Malala	_280	GCCAAGAGG-AACTCCCG-TCGCAAA-AAG--TTGGGGGG-G-T-T-ACTCAA-CAGAA---C--GA-T-CCAAA--G--TCCAGTAC
MAD2014	MAL_Malala	_281	GCCAGCGA---ACGGCA-TTTACAGAGAGCTATTGGGAAGAGGTGCTAT-T-AACGGAC---C---AGCACC---ATGTTTATAGTGC
MAD2014	MAL_Malala	_282	GCCAAGGA--GACTGTAG-TCAGTAAGAG----TTTGAAA--GTATGAT-----CAGAA--G-GCGAGCG-CGATCCA-TTAT--GGT
MAD2014	MAL_Malala	_283	GCCAACGGGCGACTGCCGTTTGCAGAGAA-------AAA--G-CA--A--T--ACAGAAGGATCC-A--GCCAAAC-AAT-CCGTG-C
MAD2014	MAL_Malala	_284	AACAGGG----ATGGCCA--TGGTAG-G-GTATTGGAAG-AG-CGTG--C-TG--GG---G-TCC-G-CGC-AAACC---C-CAT-GC
MAD2014	MAL_Medibur	_285	GACAGGG-------CCC--TT-CAAA-G-GTTTT-G-AA-AGGC-C-A------CA---C-AC-GCAACGCCAA-CCA-T--C--TG-
MAD2014	MAL_Medibur	_286	ACCAGG-AGCGACTCCA-TT-GCAGGGAAG-T--GG--A-GG-CATTGTTCAG-CGGACGGACG-CGACACCACAC-AAAT--A--AC
MAD2014	MAL_Medibur	_287	GA--GG-AGAGA-T-CC-TT-GC--AG-ACTTTTGGAAGAAGGC-CGG--T-AA-AGA--GACGG-A-CG---A--CGTTCC-AGTG-
MAD2014	MAL_Medibur	_288	GCTAGGGA-A--CT--C-CT-GC----A-GTTGTGGAAAAAGCT-T--CTT----AG--GT-CC-CA----CAA-AC-TTCATGGTA-
MAD2014	MAL_Rurunat	_289	AACGGGAGGAGACTCCAATT---A-GG--G-TTT---AA-AGG--TTACTTAA-CAGA--GGTGCGGG-G--A--CCGATTCC-TGGT
MAD2014	MAL_Rurunat	_290	-CTAGCAAGAAACTCCCATT--C-GGGAAGTAGTGTGAAGAG-TACTGCTT-AA-GGGACGACCCGA--GCCA--CCA---CCGG-G-
MAD2014	MAL_Rurunat	_291	--T-GGAA-AGA---CC-TT-GC--GCAAGCT-TGGAGAGGGCCATTGCCCAGGCGG-ACGGTCGCGG---CA-AACAAACACGTGGC
MAD2014	MAL_Rurunat	_292	GCTGGCAAGCAACGGCCGTTT-CAA-GGAGCTTCGTGGAGGGC--CGGC-TTGGTA---G-ACGGCAGCGTC-ATATAA-----G--C
MAD2014	MAL_Rurunat	_293	GCCAGGGACA-ACTCTCGCTTGCAAGGA-GCATTGGA-AGGGGT-TT-TTCAAAC--A--GGCCCCA-CA-CAAAC-AA--ATGTTAC
MAD2014	MAL_Susure	_294	ACTA-CAACAGGCGGTCGCTTG---GGA----TCGGAAAA-GG--C--C-TAA-TAGAACGATGG--GC--G--A---ATCCTAG-G-
MAD2014	MAL_Susure	_295	GCTGGCAACCGACTC-CGCTTGCAA-C-A----TTGAGGA-GGTA--ATTTA-ACA-AA-GAC-GGAA--CCA-T-CAATTATAGTG-
MAD2014	MAL_Susure	_296	GCCAACG---GGCTCCCA-TTGCAAGGGACT-TTTTGAAGGGG-ACTGTCCAAGCA---CTGTCCGGACGCCAAACC-TTTCCGTGGC
MAD2014	MAL_ARK	_297	GACA-GA----ATTCTAA-TTGCT-G-AAG-TGT--A-G-A--CGTTGCTTAG-TGGACGTACCC-A--ATGAATCCA-AC-CGGGAC
MAD2014	MAL_ARK	_298	ACCGGCAGG-GATGGCCGCTTGCAAA--AGTTGTG-A-A--G-C-C-ATCCTGGC-GACCGG-CCGG-TGTC-AACCATTTAC-T-GC
MAD2014	MUG_Karkum	_299	GACAACGACAGACTGTCGTCT-CAAGGA---T----AA--A--CAC-GTTT-GATA-A-CGACCGCGGCGCCAAAATAA-TATAGGA-
MAD2014	MUG_Karkum	_300	GAC-AG--CCGACTC-CATCTG-AA--A-CT-GTTTGAAG---CA-TATTCAAACAGACCGATG-CAA-ACCACTC-AA-CATG-TGT
MAD2014	MUG_Karkum	_301	ACCGGGAACAGACGGTCACTCAGAAGGAACCATCGTGAGGA-GCACTGTCTAGACGGA--G-CG-CAACATCAAAA---T--TATGAT
MAD2014	MUG_Karkum	_302	GCCAAGGG-----TGTCG-CTGCTAG-GA-T-G-GTGAG--T-CGCG--TT-A-CA-ACGGGCGC-AGC---AATCC-ATT-CAGTAC
MAD2014	MUG_Karkum	_303	ACTAGGGACAGACTC-CATCTGGAAG-AA-CATT-TGG--A-GCAC-ATCT--G--GACCT-TGCCAGTG-GAAACC-ATTCCGT-GT
MAD2014	MUG_Karkum	_304	GCTAAGG-CAGGCTCTC-TTCGCTA--AAG-TT-TTAA---TGC--GA-TT-A--AG-AG---GCGGGC-CGACACCAATTACG-TA-
MAD2014	MUG_Karkum	_305	ACTGAGG-C-GACTG---TCTGGA-G-AAGTTTTGT-GAGA-G---T---CAG--G---G--CGCCGACG-GAAACTAATTAT-GGGC
MAD2014	MUG_Megiar	_306	GCTAAGG-CCGACTC----TTACAA-GA---TT-TT-A-GAT-C--TAT--AGGC--A-CTACGCCGGTGCGAAA-CAAAT-T-G-A-
MAD2014	MUG_Megiar	_307	GACAAGGAGAGACTCCC--CTGG-GG-AAG-TGTTG-AAG-TGTGCGGCCT--GC--AC----GGGGGTA--GA-CTAA-TAT-TGGT
MAD2014	MUG_Megiar	_308	GATAACGGG-AACTCCCG-TTACA-GGAACT-GC-TAGAGATG-AC-GTTCAGGCA-AA-------AGT--GACA----ATA-GGTGC
MAD2014	MUG_Megiar	_309	--C-GCAA---ACGGCA-TT-GG-GAGAACTAT---AGGAAG-TAC-ATTCAAGC---AGTACGCCAGC-CGACAATG--TATGTGGT
MAD2014	MUG_Megiar	_310	--T--G-A--GACTGTAG-TTGCAAGGAAGC-T--GAGAAGGG-A-T--TTAAA-AG-CGTGCG-C-GT-CGGAACCGATC-TGG-G-
MAD2014	MUG_Megiar	_311	--CA-GAGGCGACTGCCGTTCGGAAGGA-G-TGCTGAGAAATGTATGA--TTAA-A--AG-G--CC--T-TGACACC-TTTAT-G-G-
MAD2014	MUG_Megiar	_312	-----G-----ATGGCCA--C-CAAG-AACCT----AAGAATC--C----TA-ACAG--CTGCGCCAGCACGAC--CAA-T--GT---
MAD2014	MUG_Megiar	_313	GCC--G--------CCC--TTGCAGGGAAGTTG-GGGAAGAT-CA---TTTT-ACAG--GTGTGCCAGTACGAA-ATGAAT---GTGC
MAD2014	MUG_Megiar	_314	-C--GGAAGCGACTCCA-TTT-GAG--A-GTA---GGGGGG-GCACTGCTTAG---GAAG-GCG---GT-CGAAAA-GTATCCATGG-
MAD2014	MUG_Mirap	_315	-----G-AGAGA-T-CC-TTTGGA-GC----A--TGGAGAGT-CACTAT-TAG--AA--GTATGCGGGTGCG-AA-CA--TA--GTAC
MAD2014	MUG_Mirap	_316	GCCAGCAA-A--CT--C-CTTGGTAGGAAGTTGTTGGAGGATGCACG-CTTTGGCAGACGGG-GCCAATGTGAAAC-GATCC-GTGGC
MAD2014	MUG_Mirap	_317	AACAGGAGGAGACTCCAATTTGGAGGGAACT----GAGGGAG--A--AT--AA-CAAACGGGCCCGGATGTGAAA-TGTTTA--T-AT
MAD2014	MUG_Mirap	_318	GACGGCAAGAAACTCCCATTTGGAAAGAACT-------AGA--CATGGCCTT--CGG--GGACGCCA-TGTGAAA-CAAA--TGTGG-
MAD2014	MUG_Mirap	_319	ACCAGCAA-AGA---CC-TTTACAAGGAACTAGTTGGAAGG-GCACTGCCTAA-CAG-C---CCCCAGTA-GAATCCAATCA-GTGAT
MAD2014	MUG_Mirap	_320	GCCGGCAAGCAACGGCCGTTCGGAAGGA---AGCTG-A-GA-GCA-TAC--AG---AAC----GGCAACA-G--AATAA-CCT-G-AC
MAD2014	MUG_Mirap	_321	GATGGGAACA-ACTCTCGCTCGCTAGGAACCA-C--GA--A-CCACTACCTAG-CAGACCT-CGGGGGTGTGGAACTA-ACA-ATTGC
MAD2014	MUG_Sarang	_322	GCTGGCGACAGGCGGTCGCTCGCAAG-A-CTTGCTGGAAGGGGCA-TACCTA-A--A-CGTGCG-C-GT-CGACAC----CCT--GA-
MAD2014	MUG_Sarang	_323	GACGGCAACCGACTC-CGCTCGCTAGGAACTAGCGGGAAGAGGCATT-CTTAGGCAG-AG-G--CC--T-TGACTATGAACATATGGC
MAD2014	UTU_Logging	_324	ACTGAGA---GGCTCCCA-TCGCAAAGAACTA-CTG---GA-GCACGACTTAGGTGGACCTGCGCCAGCACGAAACCAA-CAT-TTAT
MAD2014	UTU_Logging	_325	ACTAGGG----ATTCTAA-TT-GAAGGAACTAGTGGGGGGATGCATTGCTTAGACAGACGTGTGCCAGTACGAATCCGTATATGTGA-
MAD2014	UTU_Logging	_326	GCCAAGGGG-GATGGCCGCTCGCTAAGGAGTATC-GGAAAATCCACGGC--A-GTAGACG-GCG---GT-CGACAACAAACATATG-C
MAD2014	UTU_Passam	_327	AACAACGACCGATT-TCACCT-GAGAGAACTATCTTGGGAATCCATTACTTAAGCAGAAGTATGCGGGTGCGGAAC-A--TATAGTG-
MAD2014	UTU_Passam	_328	GCCAG-AACAGGCTCCAACCCGGAAAGGAGCATTTGGAA-ATCCATGACCT-GGCAGAAGGG-GCCAATGTGAATATAAACACATGGT
MAD2014	UTU_Passam	_329	GCCAGCAGGAAATTGCCACCCGGAGAGAACT---TTGAAGAG-CAC--CTT--GTAGAAGGGCCCGGATGTGGAAA-AAACATATGGC
MAD2014	UTU_Saruga	_330	GCCAGGGACCGGCTG-CACCT-GAAGGGGGC----GAAAAGG-C-T-ATTTAAACAA--GGACGCCA-TGTGAATA-AAA--TGTGGT
MAD2014	UTU_Saruga	_331	GCCGGGGACAGACTC-CATCT-GT-A-AA-TTG-TGAGGGATCCACTGCC----TAGA----CCCCAGTA-GAAACCG----TAT-GC
MAD2014	UTU_UTU	_332	ACCGGGGACCGA-TC-CATCT-GAGGGAA-TTTTGTGA-GGT-CATGG-T--GACAAAA----GGCAACA-GGA--CAAAT-C-T--T
MAD2014	UTU_UTU	_333	GCTGGGGACAGACTC-CATC--CT-A-AACTTG-GGGAAAA-G---GATT--GGC-G--CT-CGGGGGTGTGA--CTAA--ATAGG-T
MAD2014	UTU_UTU	_334	AACGAGGGGAAA-TCCCATCTGCAAAGAAGTTTTGGGA-AAT--GCT--T-A-GCAGAAC-GTGGC-GCA--G-AA-GTA-ACGT-AC
MAD2014	UTU_UTU	_335	GATGAGGACCGACTGCCGTCT-CAGGGAACT---T-AGG-GG---C--TT--G-CAA-C-G-------C--CA--CT-A--ATGTG-T
MAD2014	UTU_UTU	_336	GACAACGGGAAACTCTCGTTTACAGGGAGGTAGTTTAAGGAGGTAC--TT----CAGAA-G-T---AAC--CA--C-GTTTACG-GGC
